# Supplementary material for: Karyological Diversification in the Genus Lyciasalamandra (Urodela: Salamandridae)
Source: Animals (Basel). 2021 Jun 8;11(6):1709. doi: 10.3390/ani11061709 (PMC8228943; doi:10.3390/ani11061709)
Supplement: Supplementary file 1 [file animals-11-01709-s001.zip]

Archive with 1 entries (1 files):
- animals-1248105-supplementary.pdf
